# Supplementary material for: DMPNet: densely connected multi-scale pyramid networks for crowd counting
Source: PeerJ Comput Sci. 2022 Mar 18;8:e902. doi: 10.7717/peerj-cs.902 (PMC9044264; doi:10.7717/peerj-cs.902)
Supplement: Supplemental Information 1 [file peerj-cs-08-902-s001.tar]

Archive with 21 entries (15 files):
- Code/modeling/__pycache__/dsnet.cpython-35.pyc
- Code/modeling/__pycache__
- Code/modeling/__init__.py
- Code/__pycache__/dataset.cpython-35.pyc
- Code/README.md
- Code/data_prepare/make_sh_gt.py
- Code/main.py
- Code/data_prepare
- Code/__pycache__
- Code
- Code/modeling/__pycache__/__init__.cpython-35.pyc
- Code/train.sh
- Code/modeling/DMPNet.py
- Code/data_prepare/utils.py
- Code/IMG_1.jpg
- Code/test_dataset.py
- Code/data_prepare/__pycache__/utils.cpython-35.pyc
- Code/IMG_10.jpg
- Code/modeling
- Code/data_prepare/__pycache__
- Code/dataset.py
