# Supplementary material for: DMPNet: densely connected multi-scale pyramid networks for crowd counting
Source: PeerJ Comput Sci. 2022 Mar 18;8:e902. doi: 10.7717/peerj-cs.902 (PMC9044264; doi:10.7717/peerj-cs.902)
Supplement: Supplemental Information 1 [file peerj-cs-08-902-s001.tar › Code/data_prepare/make_sh_gt.py]

import h5py
import scipy.io as io
import PIL.Image as Image
import numpy as np
import os
import glob
from matplotlib import pyplot as plt
from scipy.ndimage.filters import gaussian_filter
from matplotlib import cm as CM
from utils import gaussian_filter_density
from tqdm import tqdm
import cv2

# set the root to the dataset you download
# ensure the shorter side > min_size
min_size = 384

root = "/home/lpf/PycharmProjects/DMPNet/data/"

dir_dict = dict()
dir_dict['sha'] = root + "part_A_final/"
dir_dict['shb'] = root + "part_B_final/"
save_dict = dict()
save_dict['sha'] = root + '/sha_preprocessed/'
save_dict['shb'] = root + '/shb_preprocessed/'
dataset = 'shb'
train_save = save_dict[dataset]+'train/'
test_save = save_dict[dataset]+'test/'
if not os.path.exists(train_save):
    os.makedirs(train_save)
if not os.path.exists(test_save):
    os.makedirs(test_save)
# now generate the ground truth density maps
train_dir = os.path.join(dir_dict[dataset], 'train_data/images/')
test_dir = os.path.join(dir_dict[dataset], 'test_data/images/')
path_sets = [train_dir, test_dir]

img_paths = []
for path in path_sets:
    for img_path in glob.glob(os.path.join(path, '*.jpg')):
        img_paths.append(img_path)

for img_path in tqdm(img_paths):
    mat = io.loadmat(img_path.replace('.jpg','.mat').replace('images','ground_truth').replace('IMG_','GT_IMG_'))
    img = cv2.imread(img_path)
    img_save_path = os.path.join(train_save, img_path.split('/')[-1]) if 'rain' in img_path else os.path.join(test_save, img_path.split('/')[-1])
    img_h, img_w = img.shape[0:2]
    # ensure the shorter side > min_size
    if img_h<img_w:
        if img_h<min_size:
            # up sample ratio is int
            ratio = min_size/img_h
            new_w, new_h = int(ratio*img_w), min_size
        else:
            ratio = 1
            new_w, new_h = img_w, img_h
    else:
        if img_w<min_size:
            ratio = min_size/img_w
            new_w, new_h = min_size, int(ratio*img_h)
        else:
            ratio = 1
            new_w, new_h = img_w, img_h
    if ratio == 1:
        cv2.imwrite(img_save_path, img)
    
    else:
        img_resize = cv2.resize(img, (new_w, new_h))
        cv2.imwrite(img_save_path, img_resize)
        print('img:',img_path.split('/')[-1],', img_h, img_w:',img_h, ', ', img_w, ', new_h, new_w:', new_h, ', ', new_w)
    k = np.zeros((new_h, new_w))
    gt = mat["image_info"][0, 0][0, 0][0]
    for position in gt:
        x = int(position[0]*ratio)
        y = int(position[1]*ratio)
        if x >= new_w or y >= new_h:
            continue
        k[y, x]=1
    if dataset=='sha':
        k = gaussian_filter_density(k,4,10)
        #k = gaussian_filter(k, 4)
    if dataset=='shb':
        k = gaussian_filter(k, 15, truncate=4.0)
    
    with h5py.File(img_save_path.replace('.jpg', '.h5'), 'w') as hf:
        hf['density'] = k
