# Supplementary material for: DMPNet: densely connected multi-scale pyramid networks for crowd counting
Source: PeerJ Comput Sci. 2022 Mar 18;8:e902. doi: 10.7717/peerj-cs.902 (PMC9044264; doi:10.7717/peerj-cs.902)
Supplement: Supplemental Information 1 [file peerj-cs-08-902-s001.tar › Code/main.py]

import torch
import torch.nn as nn
import os
import glob
from modeling.DMPNet import DenseScaleNet as DMPNet
import torchvision.transforms as transforms
from dataset import RawDataset
import logging
import warnings
warnings.filterwarnings("ignore")


def cal_lc_loss(output, target, sizes=(1,2,4)):
    criterion_L1 = nn.L1Loss()
    Lc_loss = None
    for s in sizes:
        pool = nn.AdaptiveAvgPool2d(s)
        est = pool(output)
        gt = pool(target)
        if Lc_loss:
            Lc_loss += criterion_L1(est, gt)
        else:
            Lc_loss = criterion_L1(est, gt)
    return Lc_loss


def getLogger(filename):
    logger = logging.getLogger('train_logger')

    while logger.handlers:
        logger.handlers.pop()
    logger.setLevel(logging.INFO)
    fh = logging.FileHandler(filename, 'w')
    fh.setLevel(logging.INFO)
    
    ch = logging.StreamHandler()
    ch.setLevel(logging.INFO)
    
    formatter = logging.Formatter('[%(asctime)s], ## %(message)s')
    fh.setFormatter(formatter)
    ch.setFormatter(formatter)
    
    logger.addHandler(fh)
    logger.addHandler(ch)
    return logger


def val(model, test_loader):
    model.eval()
    mae = 0.0
    mse = 0.0
    with torch.no_grad():
        for img, target, count in test_loader:
            img = img.cuda()
            output = model(img)
            est_count = output.sum().item()
            mae += abs(est_count - count)
            mse += (est_count - count)**2
    mae /= len(test_loader)
    mse /= len(test_loader)
    mse = mse**0.5
    return float(mae), float(mse)

def get_loader(train_path, test_path, ratio):
    train_img_paths = []
    for img_path in glob.glob(os.path.join(train_path, '*.jpg')):
        train_img_paths.append(img_path)
    test_img_paths = []
    for img_path in glob.glob(os.path.join(test_path, '*.jpg')):
        test_img_paths.append(img_path)
    transform = transforms.Compose([transforms.ToTensor(), transforms.Normalize(mean=[0.485, 0.456, 0.406], std=[0.229, 0.224, 0.225])])
    train_loader = torch.utils.data.DataLoader(RawDataset(train_img_paths, transform, aug=True, ratio=ratio), shuffle=True, batch_size=1)
    test_loader = torch.utils.data.DataLoader(RawDataset(test_img_paths, transform, ratio=1, aug=False), shuffle=False, batch_size=1)
    return train_loader,test_loader

def main():
    net = DMPNet('')
    net.cuda()
    train_path = '/home/lpf/PycharmProjects/DMPNet/data/sha_preprocessed/train/'
    test_path = '/home/lpf/PycharmProjects/DMPNet/data/sha_preprocessed/test/'


    train_loader, test_loader = get_loader(train_path, test_path, 8)
    save_path = "/home/lpf/PycharmProjects/DMPNet/models/shanghaia_best_model.pth"
    epochs = 500
    
    optimizer = torch.optim.Adam(net.parameters(), lr=1e-5, weight_decay=5e-4)
    criterion = nn.MSELoss()
    best_mae, _ = val(net, test_loader)
    logger = getLogger('logs/UCF_QNRF_Adam_1e-5.txt')
    for epoch in range(epochs):
        train_loss = 0.0
        net.train()
        for img, target, count in train_loader:
            optimizer.zero_grad()
            img = img.cuda()
            target = target.unsqueeze(1).cuda()
            output = net(img)
            
            Le_Loss = criterion(output, target)
            Lc_Loss = cal_lc_loss(output, target)
            loss = Le_Loss + 1000 * Lc_Loss
            
            loss.backward()
            optimizer.step()
            train_loss += loss.item()
            print("train_loss:{}".format(train_loss))

        mae, mse = val(net, test_loader)

        logger.info('Epoch {}/{} Loss:{:.3f}, MAE:{:.2f}, MSE:{:.2f}, Best MAE:{:.2f}'.format(epoch+1, epochs, train_loss/len(train_loader), mae, mse, best_mae))

        if mae < best_mae:
            best_mae = mae
            torch.save(net.state_dict(), save_path)


if __name__ == '__main__':
    main()
