# Supplementary material for: DMPNet: densely connected multi-scale pyramid networks for crowd counting
Source: PeerJ Comput Sci. 2022 Mar 18;8:e902. doi: 10.7717/peerj-cs.902 (PMC9044264; doi:10.7717/peerj-cs.902)
Supplement: Supplemental Information 1 [file peerj-cs-08-902-s001.tar › Code/train.sh]

python main.py
