# Supplementary material for: DMPNet: densely connected multi-scale pyramid networks for crowd counting
Source: PeerJ Comput Sci. 2022 Mar 18;8:e902. doi: 10.7717/peerj-cs.902 (PMC9044264; doi:10.7717/peerj-cs.902)
Supplement: Supplemental Information 1 [file peerj-cs-08-902-s001.tar › Code/modeling/DMPNet.py]

import torch
import torch.nn as nn
import torch.nn.functional as F


class DDCB(nn.Module):
    def __init__(self, in_planes):
        super(DDCB, self).__init__()
        self.conv1 = nn.Sequential(nn.Conv2d(in_planes, 256, 1), nn.ReLU(True), nn.Conv2d(256, 64, 3, padding=1), nn.ReLU(True))
        self.conv2 = nn.Sequential(nn.Conv2d(in_planes+64, 256, 1), nn.ReLU(True), nn.Conv2d(256, 64, 3, padding=2, dilation=2), nn.ReLU(True))
        self.conv3 = nn.Sequential(nn.Conv2d(in_planes+128, 256, 1), nn.ReLU(True), nn.Conv2d(256, 64, 3, padding=3, dilation=3), nn.ReLU(True))
        self.conv4 = nn.Sequential(nn.Conv2d(in_planes+128, 512, 3, padding=1), nn.ReLU(True))
    def forward(self, x):
        x1_raw = self.conv1(x)
        x1 = torch.cat([x, x1_raw], 1)
        x2_raw = self.conv2(x1)
        x2 = torch.cat([x, x1_raw, x2_raw], 1)
        x3_raw = self.conv3(x2)
        x3 = torch.cat([x, x2_raw, x3_raw], 1)
        output = self.conv4(x3)
        return output

def ConvBNReLU(in_channels,out_channels,kernel_size,stride,groups=1):
    return nn.Sequential(
        nn.Conv2d(in_channels=in_channels, out_channels=out_channels, kernel_size=kernel_size, stride=stride,padding=kernel_size//2,groups=groups),
        nn.BatchNorm2d(out_channels),
        nn.ReLU(inplace=True)
    )

def Conv1x1BNReLU(in_channels,out_channels,groups=1):
    return nn.Sequential(
            nn.Conv2d(in_channels=in_channels, out_channels=out_channels, kernel_size=1, stride=1,groups=groups),
            nn.BatchNorm2d(out_channels),
            nn.ReLU6(inplace=True)
        )

class PyConv(nn.Module):
    def __init__(self, in_channels, out_channels, kernel_sizes, groups, stride=1):
        super(PyConv, self).__init__()
        if out_channels is None:
            out_channels = []
        assert len(out_channels) == len(kernel_sizes) == len(groups)

        self.pyconv_list = nn.ModuleList()
        for i in range(len(kernel_sizes)):
            self.pyconv_list.append(ConvBNReLU(in_channels=in_channels,out_channels=out_channels[i],kernel_size=kernel_sizes[i],stride=stride,groups=groups[i]))

    def forward(self, x):
        outputs = []
        for pyconv in self.pyconv_list:
            outputs.append(pyconv(x))
        return torch.cat(outputs, 1)

class LocalPyConv(nn.Module):
    def __init__(self, planes):
        super(LocalPyConv, self).__init__()
        inplanes = planes//4
        self._reduce = Conv1x1BNReLU(planes, 512)
        self._pyConv = PyConv(in_channels=512, out_channels=[inplanes, inplanes, inplanes, inplanes], kernel_sizes=[3, 5, 7, 9], groups=[1, 4, 8, 16])
        self._combine = Conv1x1BNReLU(512, planes)

    def forward(self, x):
        return self._combine(self._pyConv(self._reduce(x)))

class GlobalPyConv(nn.Module):
    def __init__(self, planes):
        super(GlobalPyConv, self).__init__()
        inplanes = planes // 4
        self.global_pool = nn.AdaptiveAvgPool2d(output_size=9)
        self._reduce = Conv1x1BNReLU(planes, 512)
        self._pyConv = PyConv(in_channels=512, out_channels=[inplanes, inplanes, inplanes, inplanes],
                              kernel_sizes=[3, 5, 7, 9], groups=[1, 4, 8, 16])
        self._fuse = Conv1x1BNReLU(512, 512)

    def forward(self, x):
        b,c,w,h = x.shape
        x = self._fuse(self._pyConv(self._reduce(self.global_pool(x))))
        out = F.interpolate(x,(w,h),align_corners=True,mode='bilinear')
        return out

class MergePyConv(nn.Module):
    def __init__(self, in_channels):
        super(MergePyConv, self).__init__()
        #self.img_size = img_size
        self.conv3 = ConvBNReLU(in_channels=in_channels,out_channels=256,kernel_size=3,stride=1)
        self.conv1 = nn.Conv2d(in_channels=256, out_channels=512, kernel_size=1, stride=1,groups=1)

    def forward(self, x):
        x = self.conv3(x)
        #x = F.interpolate(x, self.img_size, align_corners=True,mode='bilinear')
        #下采样,上采样函数
        out = self.conv1(x)
        return out

class PyConvParsingHead(nn.Module):
    def __init__(self, planes):
        super(PyConvParsingHead, self).__init__()

        self.globalPyConv = GlobalPyConv(planes=planes)
        self.localPyConv = LocalPyConv(planes=planes)
        self.mergePyConv = MergePyConv(1024)

    def forward(self, x):
        g_x = self.globalPyConv(x)
        l_x = self.localPyConv(x)
        x = torch.cat([g_x,l_x],dim=1)
        out = self.mergePyConv(x)
        return out

# denseCon
class DenseScaleNet(nn.Module):
    def __init__(self, load_model=''):
        super(DenseScaleNet, self).__init__()
        self.load_model = load_model
        self.features_cfg = [64, 64, 'M', 128, 128, 'M', 256, 256, 256, 'M', 512, 512, 512,]
        self.features = make_layers(self.features_cfg)

        self.DDCB1 = PyConvParsingHead(512)
        self.DDCB2 = PyConvParsingHead(512)
        self.DDCB3 = PyConvParsingHead(512)
        # self.DDCB1 = LocalPyConv(512)
        # self.DDCB2 = LocalPyConv(512)
        # self.DDCB3 = LocalPyConv(512)
        # self.DDCB1 = GlobalPyConv(512)
        # self.DDCB2 = GlobalPyConv(512)
        # self.DDCB3 = GlobalPyConv(512)

        self.output_layers = nn.Sequential(nn.Conv2d(512, 128, 3, padding=1), nn.ReLU(True), nn.Conv2d(128, 64, 3, padding=1), nn.ReLU(True), nn.Conv2d(64, 1, 1))
        self._initialize_weights()
    def forward(self, x):
        x = self.features(x)
        x1_raw = self.DDCB1(x)
        print(x.shape,x1_raw.shape)
        x1 = x1_raw + x
        print(x1.shape)
        x2_raw = self.DDCB2(x1)
        x2 = x2_raw + x1_raw + x
        x3_raw = self.DDCB3(x2)
        x3 = x3_raw + x2_raw + x1_raw + x
        output = self.output_layers(x3)
        return output
    def _initialize_weights(self):
        self_dict = self.state_dict()
        pretrained_dict = dict()
        self._random_initialize_weights()
        if not self.load_model:
            vgg16 = torch.load("/home/lpf/PycharmProjects/DMPNet/vgg16-397923af.pth")
            for k, v in vgg16.items()
                if k in self_dict and self_dict[k].size() == v.size():
                    pretrained_dict[k] = v
            self_dict.update(pretrained_dict)
            self.load_state_dict(self_dict)
        else:
            self.load_state_dict(torch.load(self.load_model))
    def _random_initialize_weights(self):
        for module in self.modules():
            if isinstance(module, nn.Conv2d):
                nn.init.normal_(module.weight, std=0.01)
                #nn.init.kaiming_normal_(module.weight, mode='fan_out', nonlinearity='relu')
                if module.bias is not None:
                    nn.init.constant_(module.bias, 0)
            elif isinstance(module, nn.BatchNorm2d):
                nn.init.constant_(module.weight, 1)
                nn.init.constant_(module.bias, 0)

def make_layers(cfg, in_channels=3, batch_norm=False, dilation=False):
    if dilation:
        d_rate = 2
    else:
        d_rate = 1
    layers = []
    for v in cfg:
        if v == 'M':
            layers += [nn.MaxPool2d(kernel_size=2, stride=2)]
        else:

            conv2d = nn.Conv2d(in_channels, v, kernel_size=3, padding=d_rate, dilation=d_rate)
            if batch_norm:
                layers += [conv2d, nn.BatchNorm2d(v), nn.ReLU(inplace=True)]
            else:
                layers += [conv2d, nn.ReLU(inplace=True)]
            in_channels = v
    return nn.Sequential(*layers)
